# Supplementary material for: Large, three-generation human families reveal post-zygotic mosaicism and variability in germline mutation accumulation
Source: eLife. 2019 Sep 24;8:e46922. doi: 10.7554/eLife.46922 (PMC6759356; doi:10.7554/eLife.46922)
Supplement: Supplementary file 1. — All family and sample IDs have been anonymized, and the sexes of third-generation individuals have been hidden. [file elife-46922-supp1.zip]

Archive with 34 entries (33 files):
- supp_file_1/
- supp_file_1/9.pdf
- supp_file_1/8.pdf
- supp_file_1/16.pdf
- supp_file_1/17.pdf
- supp_file_1/29.pdf
- supp_file_1/15.pdf
- supp_file_1/14.pdf
- supp_file_1/28.pdf
- supp_file_1/10.pdf
- supp_file_1/11.pdf
- supp_file_1/13.pdf
- supp_file_1/12.pdf
- supp_file_1/23.pdf
- supp_file_1/22.pdf
- supp_file_1/20.pdf
- supp_file_1/21.pdf
- supp_file_1/31.pdf
- supp_file_1/25.pdf
- supp_file_1/19.pdf
- supp_file_1/18.pdf
- supp_file_1/24.pdf
- supp_file_1/30.pdf
- supp_file_1/26.pdf
- supp_file_1/32.pdf
- supp_file_1/33.pdf
- supp_file_1/27.pdf
- supp_file_1/6.pdf
- supp_file_1/7.pdf
- supp_file_1/5.pdf
- supp_file_1/4.pdf
- supp_file_1/1.pdf
- supp_file_1/3.pdf
- supp_file_1/2.pdf
