# Supplementary material for: Large, three-generation human families reveal post-zygotic mosaicism and variability in germline mutation accumulation
Source: eLife. 2019 Sep 24;8:e46922. doi: 10.7554/eLife.46922 (PMC6759356; doi:10.7554/eLife.46922)
Supplement: Supplementary file 2. — In each image, the first two tracks contain alignments from the first-generation parents, and the third track contains the alignments for the second-generation child. Reads with mapping quality <20 are not included, as they were not considered by our variant calling pipeline, and mismatched bases are shaded by quality score (more transparent = lower base quality). [file elife-46922-supp2.zip]

Archive with 101 entries (100 files):
- supp_file_2/
- supp_file_2/chr9_90,374,329_90,374,369.png
- supp_file_2/chr7_24,970,787_24,970,827.png
- supp_file_2/chr16_65,110,553_65,110,593.png
- supp_file_2/chr10_12,787,063_12,787,103.png
- supp_file_2/chr19_34,522,317_34,522,357.png
- supp_file_2/chr4_7,710,300_7,710,340.png
- supp_file_2/chr11_121,670,536_121,670,576.png
- supp_file_2/chr6_3,483,409_3,483,449.png
- supp_file_2/chr4_1,937,913_1,937,953.png
- supp_file_2/chr1_143,877,217_143,877,257.png
- supp_file_2/chr2_39,865,281_39,865,321.png
- supp_file_2/chrX_15,727,930_15,727,970.png
- supp_file_2/chr1_85,664,265_85,664,305.png
- supp_file_2/chr5_103,367,331_103,367,371.png
- supp_file_2/chr14_51,447,577_51,447,617.png
- supp_file_2/chr1_75,351,486_75,351,526.png
- supp_file_2/chr5_25,565,330_25,565,370.png
- supp_file_2/chr4_22,961,833_22,961,873.png
- supp_file_2/chr7_45,294,177_45,294,217.png
- supp_file_2/chr6_81,158,408_81,158,448.png
- supp_file_2/chr18_52,677,563_52,677,603.png
- supp_file_2/chr4_23,189,014_23,189,054.png
- supp_file_2/chr15_49,572,253_49,572,293.png
- supp_file_2/chr1_8,217,448_8,217,488.png
- supp_file_2/chr5_24,249,187_24,249,227.png
- supp_file_2/chr19_48,014,501_48,014,541.png
- supp_file_2/chr18_21,655,028_21,655,068.png
- supp_file_2/chr3_195,829,161_195,829,201.png
- supp_file_2/chr3_80,428,845_80,428,885.png
- supp_file_2/chr2_9,729,471_9,729,511.png
- supp_file_2/chr3_40,972,849_40,972,889.png
- supp_file_2/chr17_25,506,457_25,506,497.png
- supp_file_2/chr2_190,266,379_190,266,419.png
- supp_file_2/chr14_65,491,989_65,492,029.png
- supp_file_2/chr11_114,820,023_114,820,063.png
- supp_file_2/chr15_100,847,960_100,848,000.png
- supp_file_2/chr15_62,915,136_62,915,176.png
- supp_file_2/chr3_175,698,258_175,698,298.png
- supp_file_2/chrX_50,391,451_50,391,491.png
- supp_file_2/chr3_97,442,181_97,442,221.png
- supp_file_2/chr1_191,935,677_191,935,717.png
- supp_file_2/chr7_156,931,355_156,931,395.png
- supp_file_2/chr8_1,630,006_1,630,046.png
- supp_file_2/chr8_93,396,295_93,396,335.png
- supp_file_2/chr17_3,681,324_3,681,364.png
- supp_file_2/chr10_79,908,170_79,908,210.png
- supp_file_2/chr12_27,255,242_27,255,282.png
- supp_file_2/chr19_44,639,177_44,639,217.png
- supp_file_2/chr6_124,951,766_124,951,806.png
- supp_file_2/chr7_53,269,122_53,269,162.png
- supp_file_2/chr7_98,507,616_98,507,656.png
- supp_file_2/chr3_42,918,874_42,918,914.png
- supp_file_2/chr10_78,700,013_78,700,053.png
- supp_file_2/chr1_234,581,349_234,581,389.png
- supp_file_2/chr4_57,950,071_57,950,111.png
- supp_file_2/chr12_18,560,283_18,560,323.png
- supp_file_2/chr2_117,430,371_117,430,411.png
- supp_file_2/chr9_112,696,809_112,696,849.png
- supp_file_2/chr3_34,394,482_34,394,522.png
- supp_file_2/chr2_207,078,587_207,078,627.png
- supp_file_2/chr22_41,346,679_41,346,719.png
- supp_file_2/chr7_103,386,139_103,386,179.png
- supp_file_2/chr2_220,502,391_220,502,431.png
- supp_file_2/chr13_44,236,828_44,236,868.png
- supp_file_2/chr7_71,545,005_71,545,045.png
- supp_file_2/chr1_1,142,234_1,142,274.png
- supp_file_2/chr2_118,776,384_118,776,424.png
- supp_file_2/chr3_188,794,337_188,794,377.png
- supp_file_2/chr2_123,491,858_123,491,898.png
- supp_file_2/chr9_23,942,987_23,943,027.png
- supp_file_2/chr8_23,566,778_23,566,818.png
- supp_file_2/chr6_66,092,913_66,092,953.png
- supp_file_2/chr9_139,914,900_139,914,940.png
- supp_file_2/chr10_108,567,404_108,567,444.png
- supp_file_2/chr6_148,594,824_148,594,864.png
- supp_file_2/chr5_123,158,305_123,158,345.png
- supp_file_2/chr15_94,291,170_94,291,210.png
- supp_file_2/chr9_84,505,465_84,505,505.png
- supp_file_2/chr16_88,947,085_88,947,125.png
- supp_file_2/chr9_68,232,749_68,232,789.png
- supp_file_2/chr17_18,881,666_18,881,706.png
- supp_file_2/chr7_65,944,023_65,944,063.png
- supp_file_2/chr2_103,500,693_103,500,733.png
- supp_file_2/chr3_113,327,219_113,327,259.png
- supp_file_2/chr2_58,508,130_58,508,170.png
- supp_file_2/chr6_146,286,194_146,286,234.png
- supp_file_2/chr6_105,275,899_105,275,939.png
- supp_file_2/chr9_114,782,560_114,782,600.png
- supp_file_2/chr3_34,561,128_34,561,168.png
- supp_file_2/chr8_121,574,492_121,574,532.png
- supp_file_2/chr4_134,944,407_134,944,447.png
- supp_file_2/chr10_53,663,171_53,663,211.png
- supp_file_2/chr10_36,620,311_36,620,351.png
- supp_file_2/chr3_94,599,682_94,599,722.png
- supp_file_2/chr5_7,919,866_7,919,906.png
- supp_file_2/chr21_20,165,333_20,165,373.png
- supp_file_2/chr3_23,148,751_23,148,791.png
- supp_file_2/chr15_40,280,276_40,280,316.png
- supp_file_2/chr14_97,101,302_97,101,342.png
- supp_file_2/chr6_143,929,881_143,929,921.png
