# Supplementary material for: Large, three-generation human families reveal post-zygotic mosaicism and variability in germline mutation accumulation
Source: eLife. 2019 Sep 24;8:e46922. doi: 10.7554/eLife.46922 (PMC6759356; doi:10.7554/eLife.46922)
Supplement: Supplementary file 3. — DNMs identified in the third generation In each image, the first two tracks contain alignments from the second-generation parents, and the third track contains the alignments for the third-generation child. Reads with mapping quality <20 are filtered out, as they were not considered by our variant calling pipeline, and mismatched bases are shaded by quality score (more transparent = lower base quality). [file elife-46922-supp3.zip]

Archive with 101 entries (100 files):
- supp_file_3/
- supp_file_3/chr15_79,603,123_79,603,163.png
- supp_file_3/chr4_80,848,289_80,848,329.png
- supp_file_3/chr18_38,901,672_38,901,712.png
- supp_file_3/chr8_94,267,505_94,267,545.png
- supp_file_3/chr6_102,772,745_102,772,785.png
- supp_file_3/chr18_46,776,822_46,776,862.png
- supp_file_3/chrX_117,489,209_117,489,249.png
- supp_file_3/chr3_129,662,703_129,662,743.png
- supp_file_3/chr11_76,993,067_76,993,107.png
- supp_file_3/chr21_26,065,548_26,065,588.png
- supp_file_3/chr3_45,036,320_45,036,360.png
- supp_file_3/chr11_128,618,461_128,618,501.png
- supp_file_3/chr3_78,634,981_78,635,021.png
- supp_file_3/chr15_51,656,451_51,656,491.png
- supp_file_3/chr1_202,099,419_202,099,459.png
- supp_file_3/chr5_110,524,004_110,524,044.png
- supp_file_3/chr1_226,654,620_226,654,660.png
- supp_file_3/chr1_178,468,189_178,468,229.png
- supp_file_3/chr17_14,703,883_14,703,923.png
- supp_file_3/chr14_89,044,514_89,044,554.png
- supp_file_3/chr2_164,024,421_164,024,461.png
- supp_file_3/chr9_89,035,942_89,035,982.png
- supp_file_3/chr6_167,115,463_167,115,503.png
- supp_file_3/chr5_117,856,699_117,856,739.png
- supp_file_3/chr20_17,110,435_17,110,475.png
- supp_file_3/chr21_20,848,492_20,848,532.png
- supp_file_3/chr17_79,232,876_79,232,916.png
- supp_file_3/chr3_97,165,411_97,165,451.png
- supp_file_3/chr9_23,353,467_23,353,507.png
- supp_file_3/chr3_104,980,146_104,980,186.png
- supp_file_3/chr13_86,324,400_86,324,440.png
- supp_file_3/chr17_7,373,449_7,373,489.png
- supp_file_3/chr4_55,150,604_55,150,644.png
- supp_file_3/chr2_138,139,012_138,139,052.png
- supp_file_3/chr12_80,282,270_80,282,310.png
- supp_file_3/chr11_102,659,946_102,659,986.png
- supp_file_3/chr4_92,300,576_92,300,616.png
- supp_file_3/chr4_91,648,322_91,648,362.png
- supp_file_3/chr4_37,886,881_37,886,921.png
- supp_file_3/chr3_38,799,470_38,799,510.png
- supp_file_3/chr7_123,290,740_123,290,780.png
- supp_file_3/chr6_1,621,142_1,621,182.png
- supp_file_3/chr2_100,714,918_100,714,958.png
- supp_file_3/chr1_235,909,366_235,909,406.png
- supp_file_3/chr3_45,586,868_45,586,908.png
- supp_file_3/chr12_106,483,276_106,483,316.png
- supp_file_3/chr12_23,752,121_23,752,161.png
- supp_file_3/chr11_113,123,787_113,123,827.png
- supp_file_3/chr20_7,289,206_7,289,246.png
- supp_file_3/chr15_49,214,483_49,214,523.png
- supp_file_3/chr11_87,928,865_87,928,905.png
- supp_file_3/chr3_131,024,756_131,024,796.png
- supp_file_3/chr8_20,915,131_20,915,171.png
- supp_file_3/chr11_104,948,755_104,948,795.png
- supp_file_3/chr11_16,799,136_16,799,176.png
- supp_file_3/chr9_26,014,107_26,014,147.png
- supp_file_3/chr18_22,276,199_22,276,239.png
- supp_file_3/chr6_2,236,059_2,236,099.png
- supp_file_3/chr2_101,541,898_101,541,938.png
- supp_file_3/chr16_55,899,030_55,899,070.png
- supp_file_3/chr9_85,494,122_85,494,162.png
- supp_file_3/chr11_130,606,145_130,606,185.png
- supp_file_3/chr1_238,651,017_238,651,057.png
- supp_file_3/chr20_31,646,936_31,646,976.png
- supp_file_3/chr8_56,319,840_56,319,880.png
- supp_file_3/chr11_108,223,311_108,223,351.png
- supp_file_3/chr7_140,630,032_140,630,072.png
- supp_file_3/chr6_69,804,468_69,804,508.png
- supp_file_3/chr10_133,923,850_133,923,890.png
- supp_file_3/chr8_4,406,373_4,406,413.png
- supp_file_3/chr2_148,430,009_148,430,049.png
- supp_file_3/chr10_33,554,850_33,554,890.png
- supp_file_3/chr15_25,467,310_25,467,350.png
- supp_file_3/chr13_53,395,378_53,395,418.png
- supp_file_3/chr15_89,575,369_89,575,409.png
- supp_file_3/chr11_112,679,691_112,679,731.png
- supp_file_3/chr18_22,867,951_22,867,991.png
- supp_file_3/chr8_31,597,535_31,597,575.png
- supp_file_3/chr3_128,747,710_128,747,750.png
- supp_file_3/chr5_78,664,059_78,664,099.png
- supp_file_3/chr3_20,764,822_20,764,862.png
- supp_file_3/chr12_55,732,054_55,732,094.png
- supp_file_3/chr2_231,591,503_231,591,543.png
- supp_file_3/chr2_44,544,090_44,544,130.png
- supp_file_3/chr22_46,889,660_46,889,700.png
- supp_file_3/chr4_66,904,505_66,904,545.png
- supp_file_3/chr8_50,812,575_50,812,615.png
- supp_file_3/chr11_28,393,621_28,393,661.png
- supp_file_3/chr9_3,813,283_3,813,323.png
- supp_file_3/chr19_54,504,968_54,505,008.png
- supp_file_3/chr2_31,543,729_31,543,769.png
- supp_file_3/chr8_116,140,002_116,140,042.png
- supp_file_3/chr8_19,257,448_19,257,488.png
- supp_file_3/chr9_127,680,788_127,680,828.png
- supp_file_3/chr2_121,134,796_121,134,836.png
- supp_file_3/chr3_187,220,154_187,220,194.png
- supp_file_3/chr1_184,186,590_184,186,630.png
- supp_file_3/chr6_8,107,118_8,107,158.png
- supp_file_3/chr6_10,538,448_10,538,488.png
- supp_file_3/chr4_13,461,087_13,461,127.png
