# Supplementary material for: Large, three-generation human families reveal post-zygotic mosaicism and variability in germline mutation accumulation
Source: eLife. 2019 Sep 24;8:e46922. doi: 10.7554/eLife.46922 (PMC6759356; doi:10.7554/eLife.46922)
Supplement: Supplementary file 4. — All tracks below contain alignments from the third-generation children that share a DNM at the site. Reads with mapping quality <20 are filtered out, as they were not considered by our variant calling pipeline, and mismatched bases are shaded by quality score (more transparent = lower base quality). [file elife-46922-supp4.zip]

Archive with 304 entries (303 files):
- supp_file_4/
- supp_file_4/chr14_26,034,854_26,034,894.png
- supp_file_4/chr10_107,499,596_107,499,636.png
- supp_file_4/chr4_143,683,468_143,683,508.png
- supp_file_4/chr7_154,513,219_154,513,259.png
- supp_file_4/chr12_55,958,831_55,958,871.png
- supp_file_4/chr5_9,747,950_9,747,990.png
- supp_file_4/chr7_61,790,870_61,790,910.png
- supp_file_4/chr2_209,084,430_209,084,470.png
- supp_file_4/chr12_41,080,642_41,080,682.png
- supp_file_4/chr9_116,204,746_116,204,786.png
- supp_file_4/chr10_80,520,922_80,520,962.png
- supp_file_4/chr17_48,679,864_48,679,904.png
- supp_file_4/chr2_220,426,637_220,426,677.png
- supp_file_4/chr2_3,699,969_3,700,009.png
- supp_file_4/chr11_76,765,650_76,765,690.png
- supp_file_4/chr4_106,654,923_106,654,963.png
- supp_file_4/chrX_40,397,691_40,397,731.png
- supp_file_4/chr3_123,849,555_123,849,595.png
- supp_file_4/chr2_185,409,856_185,409,896.png
- supp_file_4/chr7_87,718,209_87,718,249.png
- supp_file_4/chr8_143,322,450_143,322,490.png
- supp_file_4/chr1_116,075,439_116,075,479.png
- supp_file_4/chr6_16,418,007_16,418,047.png
- supp_file_4/chr12_16,764,451_16,764,491.png
- supp_file_4/chr5_144,293,597_144,293,637.png
- supp_file_4/chr15_48,244,132_48,244,172.png
- supp_file_4/chr17_12,982,605_12,982,645.png
- supp_file_4/chr8_118,642,818_118,642,858.png
- supp_file_4/chr2_222,592,763_222,592,803.png
- supp_file_4/chr10_117,108,232_117,108,272.png
- supp_file_4/chr4_176,443,194_176,443,234.png
- supp_file_4/chr9_80,274,029_80,274,069.png
- supp_file_4/chr7_63,781,278_63,781,318.png
- supp_file_4/chr5_113,268,636_113,268,676.png
- supp_file_4/chr3_136,130,012_136,130,052.png
- supp_file_4/chr3_37,841,468_37,841,508.png
- supp_file_4/chrX_31,992,333_31,992,373.png
- supp_file_4/chr8_43,704,348_43,704,388.png
- supp_file_4/chr13_87,301,573_87,301,613.png
- supp_file_4/chr2_163,786,495_163,786,535.png
- supp_file_4/chr9_44,363,780_44,363,820.png
- supp_file_4/chr4_33,166,413_33,166,453.png
- supp_file_4/chr2_183,662,015_183,662,055.png
- supp_file_4/chrX_126,409,263_126,409,303.png
- supp_file_4/chr21_28,658,406_28,658,446.png
- supp_file_4/chr12_44,622,367_44,622,407.png
- supp_file_4/chr19_33,717,892_33,717,932.png
- supp_file_4/chr1_239,790,929_239,790,969.png
- supp_file_4/chr1_102,272,741_102,272,781.png
- supp_file_4/chr9_106,254,255_106,254,295.png
- supp_file_4/chr3_20,254,383_20,254,423.png
- supp_file_4/chr22_19,776,310_19,776,350.png
- supp_file_4/chr6_62,711,131_62,711,171.png
- supp_file_4/chr8_60,766,017_60,766,057.png
- supp_file_4/chr2_16,835,745_16,835,785.png
- supp_file_4/chr1_241,079,587_241,079,627.png
- supp_file_4/chr20_33,756,190_33,756,230.png
- supp_file_4/chr2_230,789,490_230,789,530.png
- supp_file_4/chr5_62,260,770_62,260,810.png
- supp_file_4/chr10_128,315,054_128,315,094.png
- supp_file_4/chr7_102,115,414_102,115,454.png
- supp_file_4/chr14_106,782,048_106,782,088.png
- supp_file_4/chr17_79,350,891_79,350,931.png
- supp_file_4/chr13_109,017,557_109,017,597.png
- supp_file_4/chr20_46,790,166_46,790,206.png
- supp_file_4/chr17_2,733,437_2,733,477.png
- supp_file_4/chrX_79,157,197_79,157,237.png
- supp_file_4/chr16_66,834_66,874.png
- supp_file_4/chr22_28,571,649_28,571,689.png
- supp_file_4/chr20_62,477,685_62,477,725.png
- supp_file_4/chr12_98,392,427_98,392,467.png
- supp_file_4/chr16_54,751,663_54,751,703.png
- supp_file_4/chr2_159,742,525_159,742,565.png
- supp_file_4/chr17_78,167,742_78,167,782.png
- supp_file_4/chr20_7,067,683_7,067,723.png
- supp_file_4/chr14_26,835,787_26,835,827.png
- supp_file_4/chr2_167,500,553_167,500,593.png
- supp_file_4/chrX_84,907,715_84,907,755.png
- supp_file_4/chr11_64,867,319_64,867,359.png
- supp_file_4/chr11_50,032,059_50,032,099.png
- supp_file_4/chr8_129,726,894_129,726,934.png
- supp_file_4/chr2_239,476,521_239,476,561.png
- supp_file_4/chr3_2,268,991_2,269,031.png
- supp_file_4/chr9_104,822,465_104,822,505.png
- supp_file_4/chr17_4,644,349_4,644,389.png
- supp_file_4/chr5_83,112,543_83,112,583.png
- supp_file_4/chr2_54,569,426_54,569,466.png
- supp_file_4/chr9_82,055_82,095.png
- supp_file_4/chr13_23,450,122_23,450,162.png
- supp_file_4/chr3_173,123,973_173,124,013.png
- supp_file_4/chr9_35,972,413_35,972,453.png
- supp_file_4/chr18_7,893,239_7,893,279.png
- supp_file_4/chr2_163,874,558_163,874,598.png
- supp_file_4/chr17_77,353,918_77,353,958.png
- supp_file_4/chr5_2,359,958_2,359,998.png
- supp_file_4/chr4_167,426,284_167,426,324.png
- supp_file_4/chr7_151,283,178_151,283,218.png
- supp_file_4/chr8_141,881,491_141,881,531.png
- supp_file_4/chr2_225,962,047_225,962,087.png
- supp_file_4/chr3_126,374,277_126,374,317.png
- supp_file_4/chr8_139,346,085_139,346,125.png
- supp_file_4/chr5_99,533,226_99,533,266.png
- supp_file_4/chr3_185,133,111_185,133,151.png
- supp_file_4/chr17_78,798,510_78,798,550.png
- supp_file_4/chr4_14,636,632_14,636,672.png
- supp_file_4/chr7_75,160,773_75,160,813.png
- supp_file_4/chr19_7,945,606_7,945,646.png
- supp_file_4/chr6_145,115,403_145,115,443.png
- supp_file_4/chr5_175,948,678_175,948,718.png
- supp_file_4/chr21_24,143,545_24,143,585.png
- supp_file_4/chr9_131,638,913_131,638,953.png
- supp_file_4/chr4_150,465,787_150,465,827.png
- supp_file_4/chr16_76,760,763_76,760,803.png
- supp_file_4/chr7_18,946,233_18,946,273.png
- supp_file_4/chr6_130,877,895_130,877,935.png
- supp_file_4/chr4_39,208,044_39,208,084.png
- supp_file_4/chr2_156,822,516_156,822,556.png
- supp_file_4/chr18_27,425,993_27,426,033.png
- supp_file_4/chr17_45,709,182_45,709,222.png
- supp_file_4/chr4_139,430,385_139,430,425.png
- supp_file_4/chrX_24,562,081_24,562,121.png
- supp_file_4/chr12_109,920,273_109,920,313.png
- supp_file_4/chr6_121,608,044_121,608,084.png
- supp_file_4/chr9_1,675,968_1,676,008.png
- supp_file_4/chr2_63,679,582_63,679,622.png
- supp_file_4/chr2_12,712,380_12,712,420.png
- supp_file_4/chr14_33,223,740_33,223,780.png
- supp_file_4/chr3_119,566,351_119,566,391.png
- supp_file_4/chr19_52,865,352_52,865,392.png
- supp_file_4/chr9_37,969,874_37,969,914.png
- supp_file_4/chr12_105,853,378_105,853,418.png
- supp_file_4/chr12_70,267,211_70,267,251.png
- supp_file_4/chr10_111,616,526_111,616,566.png
- supp_file_4/chr10_134,480,428_134,480,468.png
- supp_file_4/chr10_26,224,242_26,224,282.png
- supp_file_4/chr10_91,194,038_91,194,078.png
- supp_file_4/chrX_52,741,615_52,741,655.png
- supp_file_4/chr2_75,845,385_75,845,425.png
- supp_file_4/chr2_141,781,343_141,781,383.png
- supp_file_4/chr18_43,703,777_43,703,817.png
- supp_file_4/chrX_11,432,195_11,432,235.png
- supp_file_4/chr1_27,473,916_27,473,956.png
- supp_file_4/chr4_106,654,918_106,654,958.png
- supp_file_4/chr2_242,164,047_242,164,087.png
- supp_file_4/chr13_84,539,010_84,539,050.png
- supp_file_4/chrX_133,864,603_133,864,643.png
- supp_file_4/chr16_32,977,446_32,977,486.png
- supp_file_4/chr9_115,447,299_115,447,339.png
- supp_file_4/chr1_235,501,960_235,502,000.png
- supp_file_4/chr2_199,388,393_199,388,433.png
- supp_file_4/chr6_9,830,850_9,830,890.png
- supp_file_4/chr2_150,625,598_150,625,638.png
- supp_file_4/chr4_63,480,961_63,481,001.png
- supp_file_4/chr2_118,523,975_118,524,015.png
- supp_file_4/chr6_25,583,759_25,583,799.png
- supp_file_4/chr2_165,977,707_165,977,747.png
- supp_file_4/chr4_71,378,123_71,378,163.png
- supp_file_4/chr12_85,265,105_85,265,145.png
- supp_file_4/chr2_55,103,085_55,103,125.png
- supp_file_4/chr10_131,146,539_131,146,579.png
- supp_file_4/chr5_76,707,962_76,708,002.png
- supp_file_4/chr11_64,684,139_64,684,179.png
- supp_file_4/chr1_224,608,759_224,608,799.png
- supp_file_4/chr16_55,444,225_55,444,265.png
- supp_file_4/chr18_4,682,771_4,682,811.png
- supp_file_4/chr1_33,270,195_33,270,235.png
- supp_file_4/chrX_114,715,985_114,716,025.png
- supp_file_4/chr4_65,725,295_65,725,335.png
- supp_file_4/chr16_15,040,474_15,040,514.png
- supp_file_4/chr4_163,417,899_163,417,939.png
- supp_file_4/chr17_79,069,065_79,069,105.png
- supp_file_4/chr7_100,525,480_100,525,520.png
- supp_file_4/chr9_124,126,304_124,126,344.png
- supp_file_4/chr14_26,383,184_26,383,224.png
- supp_file_4/chr7_158,104,384_158,104,424.png
- supp_file_4/chr12_88,030,686_88,030,726.png
- supp_file_4/chrX_127,388,545_127,388,585.png
- supp_file_4/chr1_223,339,016_223,339,056.png
- supp_file_4/chr9_102,711,196_102,711,236.png
- supp_file_4/chr9_140,524,310_140,524,350.png
- supp_file_4/chr13_41,823,505_41,823,545.png
- supp_file_4/chr13_85,653,178_85,653,218.png
- supp_file_4/chr16_62,148,786_62,148,826.png
- supp_file_4/chr3_103,494,592_103,494,632.png
- supp_file_4/chr12_22,931,838_22,931,878.png
- supp_file_4/chr2_77,732,491_77,732,531.png
- supp_file_4/chr13_89,380,385_89,380,425.png
- supp_file_4/chr1_183,870,398_183,870,438.png
- supp_file_4/chr5_155,129,893_155,129,933.png
- supp_file_4/chrX_24,645,645_24,645,685.png
- supp_file_4/chr10_47,538,904_47,538,944.png
- supp_file_4/chr4_148,409,376_148,409,416.png
- supp_file_4/chr8_5,877,598_5,877,638.png
- supp_file_4/chr1_2,860,815_2,860,855.png
- supp_file_4/chr1_86,573,074_86,573,114.png
- supp_file_4/chr9_12,141,212_12,141,252.png
- supp_file_4/chr12_66,312,973_66,313,013.png
- supp_file_4/chr1_78,000,486_78,000,526.png
- supp_file_4/chr7_142,108,182_142,108,222.png
- supp_file_4/chr17_62,001,144_62,001,184.png
- supp_file_4/chr5_9,238,754_9,238,794.png
- supp_file_4/chr12_76,986,187_76,986,227.png
- supp_file_4/chr10_61,884,715_61,884,755.png
- supp_file_4/chr13_97,290,386_97,290,426.png
- supp_file_4/chr11_80,824,382_80,824,422.png
- supp_file_4/chr6_70,651,520_70,651,560.png
- supp_file_4/chr18_66,056,235_66,056,275.png
- supp_file_4/chr7_98,360,258_98,360,298.png
- supp_file_4/chr10_100,043,034_100,043,074.png
- supp_file_4/chr5_110,416,491_110,416,531.png
- supp_file_4/chr6_91,722,799_91,722,839.png
- supp_file_4/chr3_6,182,274_6,182,314.png
- supp_file_4/chr9_13,638,491_13,638,531.png
- supp_file_4/chr14_103,557,706_103,557,746.png
- supp_file_4/chr4_171,279,561_171,279,601.png
- supp_file_4/chr3_74,732,624_74,732,664.png
- supp_file_4/chr11_59,970,622_59,970,662.png
- supp_file_4/chr7_114,138,636_114,138,676.png
- supp_file_4/chr3_20,119,110_20,119,150.png
- supp_file_4/chr6_112,878,850_112,878,890.png
- supp_file_4/chr1_110,390,238_110,390,278.png
- supp_file_4/chr5_166,322,555_166,322,595.png
- supp_file_4/chr17_75,309,008_75,309,048.png
- supp_file_4/chr22_21,657,804_21,657,844.png
- supp_file_4/chr20_4,433,772_4,433,812.png
- supp_file_4/chr15_34,169,981_34,170,021.png
- supp_file_4/chr1_215,420,392_215,420,432.png
- supp_file_4/chr13_23,953,656_23,953,696.png
- supp_file_4/chr11_117,847,846_117,847,886.png
- supp_file_4/chr7_19,638,706_19,638,746.png
- supp_file_4/chr8_5,866,596_5,866,636.png
- supp_file_4/chr2_92,050,837_92,050,877.png
- supp_file_4/chrX_91,250,549_91,250,589.png
- supp_file_4/chr16_49,192,869_49,192,909.png
- supp_file_4/chr16_64,580,613_64,580,653.png
- supp_file_4/chr14_22,071,153_22,071,193.png
- supp_file_4/chr4_35,870,530_35,870,570.png
- supp_file_4/chr11_19,769,405_19,769,445.png
- supp_file_4/chr16_65,415,087_65,415,127.png
- supp_file_4/chr19_43,586,695_43,586,735.png
- supp_file_4/chrX_25,067,801_25,067,841.png
- supp_file_4/chr6_71,852,423_71,852,463.png
- supp_file_4/chr19_43,586,712_43,586,752.png
- supp_file_4/chr18_28,617,086_28,617,126.png
- supp_file_4/chr2_151,389,802_151,389,842.png
- supp_file_4/chr5_128,751,750_128,751,790.png
- supp_file_4/chr2_11,497,892_11,497,932.png
- supp_file_4/chr5_23,779,880_23,779,920.png
- supp_file_4/chr20_47,273,173_47,273,213.png
- supp_file_4/chr15_67,558,738_67,558,778.png
- supp_file_4/chr20_58,295,662_58,295,702.png
- supp_file_4/chr4_109,362,714_109,362,754.png
- supp_file_4/chr4_72,412,000_72,412,040.png
- supp_file_4/chr2_195,241,485_195,241,525.png
- supp_file_4/chr7_138,880,407_138,880,447.png
- supp_file_4/chr4_44,796,079_44,796,119.png
- supp_file_4/chr1_51,879,557_51,879,597.png
- supp_file_4/chr7_110,658,586_110,658,626.png
- supp_file_4/chr16_24,381,524_24,381,564.png
- supp_file_4/chr5_39,253,448_39,253,488.png
- supp_file_4/chr8_47,712,244_47,712,284.png
- supp_file_4/chr1_235,520,125_235,520,165.png
- supp_file_4/chr15_83,435,432_83,435,472.png
- supp_file_4/chr4_102,386,507_102,386,547.png
- supp_file_4/chr7_26,188,467_26,188,507.png
- supp_file_4/chr3_43,893,508_43,893,548.png
- supp_file_4/chr20_46,930,852_46,930,892.png
- supp_file_4/chr14_102,748,426_102,748,466.png
- supp_file_4/chr16_72,058,038_72,058,078.png
- supp_file_4/chr6_72,712,048_72,712,088.png
- supp_file_4/chr7_42,136,915_42,136,955.png
- supp_file_4/chr9_91,846,127_91,846,167.png
- supp_file_4/chr2_170,085,292_170,085,332.png
- supp_file_4/chr4_10,915,589_10,915,629.png
- supp_file_4/chr3_174,498,072_174,498,112.png
- supp_file_4/chr8_108,218,366_108,218,406.png
- supp_file_4/chr17_53,066,335_53,066,375.png
- supp_file_4/chr1_160,736,321_160,736,361.png
- supp_file_4/chr16_71,785,291_71,785,331.png
- supp_file_4/chr6_70,375,244_70,375,284.png
- supp_file_4/chr12_112,374,065_112,374,105.png
- supp_file_4/chr22_41,399,972_41,400,012.png
- supp_file_4/chr1_220,938,461_220,938,501.png
- supp_file_4/chr9_138,046,105_138,046,145.png
- supp_file_4/chr13_81,315,807_81,315,847.png
- supp_file_4/chr5_1,351,069_1,351,109.png
- supp_file_4/chrX_4,316,084_4,316,124.png
- supp_file_4/chr19_10,270,115_10,270,155.png
- supp_file_4/chr12_51,102,436_51,102,476.png
- supp_file_4/chr1_16,319,711_16,319,751.png
- supp_file_4/chr15_98,807,215_98,807,255.png
- supp_file_4/chr3_180,290,637_180,290,677.png
- supp_file_4/chr1_190,826,780_190,826,820.png
- supp_file_4/chr15_40,535,024_40,535,064.png
- supp_file_4/chr18_13,189,633_13,189,673.png
- supp_file_4/chr3_43,882,965_43,883,005.png
- supp_file_4/chr2_41,911,889_41,911,929.png
- supp_file_4/chr4_168,399,165_168,399,205.png
- supp_file_4/chr9_68,670,329_68,670,369.png
[truncated: 4 more entries]
