# Supplementary material for: Large, three-generation human families reveal post-zygotic mosaicism and variability in germline mutation accumulation
Source: eLife. 2019 Sep 24;8:e46922. doi: 10.7554/eLife.46922 (PMC6759356; doi:10.7554/eLife.46922)
Supplement: Supplementary file 5. — In each image, the first two, three, or four tracks contain alignments from the grandparents in the pedigree (i.e., paternal grandmother and grandfather, maternal grandmother and grandfather). In some families, one or two of the first-generation grandparents were not sequenced (see Supplementary file 1). The two tracks below contain alignments from the second-generation individual with the putative gonosomal mutation and that second-generation individual’s spouse. The remaining tracks below contain alignments from the third-generation individuals that inherited the gonosomal mutation. Reads with mapping quality <20 are filtered out, as they were not considered by our variant calling pipeline, and mismatched bases are shaded by quality score (more transparent = lower base quality). [file elife-46922-supp5.zip]

Archive with 476 entries (475 files):
- supp_file_5/
- supp_file_5/chr15_52,318,893_52,318,933.png
- supp_file_5/chr10_56,276,478_56,276,518.png
- supp_file_5/chr14_84,507,704_84,507,744.png
- supp_file_5/chr9_14,994,863_14,994,903.png
- supp_file_5/chr1_155,733,697_155,733,737.png
- supp_file_5/chr14_26,268,149_26,268,189.png
- supp_file_5/chr18_6,070,553_6,070,593.png
- supp_file_5/chr1_173,846,775_173,846,815.png
- supp_file_5/chr9_130,038,715_130,038,755.png
- supp_file_5/chr1_224,535,552_224,535,592.png
- supp_file_5/chr8_83,980,202_83,980,242.png
- supp_file_5/chr10_23,925,108_23,925,148.png
- supp_file_5/chr11_6,750,434_6,750,474.png
- supp_file_5/chr7_155,342,382_155,342,422.png
- supp_file_5/chr3_38,755,474_38,755,514.png
- supp_file_5/chr3_121,250,881_121,250,921.png
- supp_file_5/chr3_52,255,509_52,255,549.png
- supp_file_5/chr5_150,536,177_150,536,217.png
- supp_file_5/chr19_42,668,635_42,668,675.png
- supp_file_5/chr15_41,643,773_41,643,813.png
- supp_file_5/chr16_18,274,645_18,274,685.png
- supp_file_5/chr2_123,683,033_123,683,073.png
- supp_file_5/chr12_30,284,139_30,284,179.png
- supp_file_5/chr5_27,444,081_27,444,121.png
- supp_file_5/chr15_20,257,537_20,257,577.png
- supp_file_5/chr17_21,337,441_21,337,481.png
- supp_file_5/chr3_180,351,909_180,351,949.png
- supp_file_5/chr21_29,349,992_29,350,032.png
- supp_file_5/chr18_67,177,300_67,177,340.png
- supp_file_5/chr1_69,846,519_69,846,559.png
- supp_file_5/chr7_72,004,505_72,004,545.png
- supp_file_5/chr17_17,760,580_17,760,620.png
- supp_file_5/chr11_120,739,231_120,739,271.png
- supp_file_5/chr15_64,831,843_64,831,883.png
- supp_file_5/chr7_146,245,437_146,245,477.png
- supp_file_5/chr15_32,092,842_32,092,882.png
- supp_file_5/chr6_145,921,825_145,921,865.png
- supp_file_5/chr13_23,719,182_23,719,222.png
- supp_file_5/chr14_78,923,756_78,923,796.png
- supp_file_5/chr12_130,288,442_130,288,482.png
- supp_file_5/chr8_12,939,118_12,939,158.png
- supp_file_5/chr19_840,697_840,737.png
- supp_file_5/chr7_25,489,755_25,489,795.png
- supp_file_5/chr4_60,477,654_60,477,694.png
- supp_file_5/chr16_18,341,905_18,341,945.png
- supp_file_5/chr2_112,886,798_112,886,838.png
- supp_file_5/chr4_61,807,494_61,807,534.png
- supp_file_5/chr6_31,654,580_31,654,620.png
- supp_file_5/chr10_20,827,901_20,827,941.png
- supp_file_5/chr8_124,866,590_124,866,630.png
- supp_file_5/chr4_177,098,768_177,098,808.png
- supp_file_5/chr2_8,629,119_8,629,159.png
- supp_file_5/chr7_147,903,022_147,903,062.png
- supp_file_5/chr2_6,464,742_6,464,782.png
- supp_file_5/chr8_49,711,339_49,711,379.png
- supp_file_5/chr11_19,139,146_19,139,186.png
- supp_file_5/chr3_148,974,042_148,974,082.png
- supp_file_5/chr18_63,353,177_63,353,217.png
- supp_file_5/chr3_136,173,285_136,173,325.png
- supp_file_5/chr10_36,602,107_36,602,147.png
- supp_file_5/chr2_32,999,615_32,999,655.png
- supp_file_5/chr1_176,263,747_176,263,787.png
- supp_file_5/chr1_103,732,753_103,732,793.png
- supp_file_5/chr6_165,543,860_165,543,900.png
- supp_file_5/chr11_83,607,485_83,607,525.png
- supp_file_5/chr16_74,677,729_74,677,769.png
- supp_file_5/chr10_64,122,770_64,122,810.png
- supp_file_5/chr5_66,236,934_66,236,974.png
- supp_file_5/chr3_36,975,262_36,975,302.png
- supp_file_5/chr5_147,256,386_147,256,426.png
- supp_file_5/chr6_33,872,122_33,872,162.png
- supp_file_5/chr7_20,072,887_20,072,927.png
- supp_file_5/chr19_9,154,731_9,154,771.png
- supp_file_5/chr7_128,095,633_128,095,673.png
- supp_file_5/chr8_23,098,187_23,098,227.png
- supp_file_5/chr9_14,992,797_14,992,837.png
- supp_file_5/chr9_66,789,896_66,789,936.png
- supp_file_5/chr18_77,088,981_77,089,021.png
- supp_file_5/chr5_12,788,216_12,788,256.png
- supp_file_5/chr2_138,289,943_138,289,983.png
- supp_file_5/chr3_56,998,730_56,998,770.png
- supp_file_5/chr1_11,185,218_11,185,258.png
- supp_file_5/chr2_127,193,708_127,193,748.png
- supp_file_5/chr2_242,728,136_242,728,176.png
- supp_file_5/chr20_55,778,553_55,778,593.png
- supp_file_5/chr3_185,177,827_185,177,867.png
- supp_file_5/chr6_118,123,453_118,123,493.png
- supp_file_5/chr3_33,970,919_33,970,959.png
- supp_file_5/chr9_82,691,979_82,692,019.png
- supp_file_5/chr7_125,936,054_125,936,094.png
- supp_file_5/chr4_57,912,958_57,912,998.png
- supp_file_5/chr12_72,526,950_72,526,990.png
- supp_file_5/chr12_21,433,005_21,433,045.png
- supp_file_5/chr2_194,980,719_194,980,759.png
- supp_file_5/chr1_113,317,224_113,317,264.png
- supp_file_5/chr12_86,145,812_86,145,852.png
- supp_file_5/chr2_39,220,392_39,220,432.png
- supp_file_5/chr5_145,826,986_145,827,026.png
- supp_file_5/chr14_63,964,019_63,964,059.png
- supp_file_5/chr1_29,251,413_29,251,453.png
- supp_file_5/chr10_9,590,437_9,590,477.png
- supp_file_5/chr2_222,009,741_222,009,781.png
- supp_file_5/chr1_190,673,786_190,673,826.png
- supp_file_5/chr3_40,754,331_40,754,371.png
- supp_file_5/chr3_34,525,067_34,525,107.png
- supp_file_5/chr1_10,290,743_10,290,783.png
- supp_file_5/chr3_128,755,614_128,755,654.png
- supp_file_5/chr14_100,168,669_100,168,709.png
- supp_file_5/chr4_137,046,587_137,046,627.png
- supp_file_5/chr7_76,655,514_76,655,554.png
- supp_file_5/chr15_50,735,251_50,735,291.png
- supp_file_5/chr4_29,859,158_29,859,198.png
- supp_file_5/chr15_84,622,257_84,622,297.png
- supp_file_5/chr5_107,090,902_107,090,942.png
- supp_file_5/chr10_36,937,610_36,937,650.png
- supp_file_5/chr6_95,232,105_95,232,145.png
- supp_file_5/chr18_49,438,608_49,438,648.png
- supp_file_5/chr5_16,336,785_16,336,825.png
- supp_file_5/chr18_11,075,806_11,075,846.png
- supp_file_5/chr13_39,737,809_39,737,849.png
- supp_file_5/chr9_16,782,608_16,782,648.png
- supp_file_5/chr8_130,821,071_130,821,111.png
- supp_file_5/chr2_232,345,972_232,346,012.png
- supp_file_5/chr2_134,141,556_134,141,596.png
- supp_file_5/chr20_757,737_757,777.png
- supp_file_5/chr9_122,523,896_122,523,936.png
- supp_file_5/chr4_66,176,885_66,176,925.png
- supp_file_5/chr19_40,907,429_40,907,469.png
- supp_file_5/chr8_135,382,807_135,382,847.png
- supp_file_5/chr5_54,558,810_54,558,850.png
- supp_file_5/chr13_34,442,472_34,442,512.png
- supp_file_5/chr16_75,007,082_75,007,122.png
- supp_file_5/chr1_174,370,058_174,370,098.png
- supp_file_5/chr2_13,392,169_13,392,209.png
- supp_file_5/chr9_30,298,590_30,298,630.png
- supp_file_5/chr7_35,686,393_35,686,433.png
- supp_file_5/chr12_37,939,044_37,939,084.png
- supp_file_5/chr2_191,347,892_191,347,932.png
- supp_file_5/chr13_111,384,818_111,384,858.png
- supp_file_5/chr6_107,038,447_107,038,487.png
- supp_file_5/chr13_38,843,040_38,843,080.png
- supp_file_5/chr2_58,177,158_58,177,198.png
- supp_file_5/chr6_55,283,462_55,283,502.png
- supp_file_5/chr3_56,565,904_56,565,944.png
- supp_file_5/chr12_60,906,439_60,906,479.png
- supp_file_5/chr1_116,795,419_116,795,459.png
- supp_file_5/chr8_143,745,863_143,745,903.png
- supp_file_5/chr5_156,167,712_156,167,752.png
- supp_file_5/chr17_74,941,746_74,941,786.png
- supp_file_5/chr5_161,959,751_161,959,791.png
- supp_file_5/chr7_135,593,407_135,593,447.png
- supp_file_5/chr4_155,983,436_155,983,476.png
- supp_file_5/chr1_36,518,585_36,518,625.png
- supp_file_5/chr1_24,536,590_24,536,630.png
- supp_file_5/chr20_31,092,479_31,092,519.png
- supp_file_5/chr18_38,144,262_38,144,302.png
- supp_file_5/chr15_96,799,375_96,799,415.png
- supp_file_5/chr3_83,453,550_83,453,590.png
- supp_file_5/chr7_67,286,055_67,286,095.png
- supp_file_5/chr16_2,645,692_2,645,732.png
- supp_file_5/chr13_110,168,088_110,168,128.png
- supp_file_5/chr15_62,497,018_62,497,058.png
- supp_file_5/chr5_101,455,325_101,455,365.png
- supp_file_5/chr12_84,549,341_84,549,381.png
- supp_file_5/chr2_34,560,497_34,560,537.png
- supp_file_5/chr7_11,681,791_11,681,831.png
- supp_file_5/chr7_16,051,999_16,052,039.png
- supp_file_5/chr1_219,001,437_219,001,477.png
- supp_file_5/chr16_59,030,712_59,030,752.png
- supp_file_5/chr4_9,634,106_9,634,146.png
- supp_file_5/chr3_65,833,782_65,833,822.png
- supp_file_5/chr10_36,949,458_36,949,498.png
- supp_file_5/chr16_28,662,312_28,662,352.png
- supp_file_5/chr1_68,859,937_68,859,977.png
- supp_file_5/chr3_108,536,418_108,536,458.png
- supp_file_5/chr4_54,568,593_54,568,633.png
- supp_file_5/chr4_33,890,069_33,890,109.png
- supp_file_5/chr5_25,949,220_25,949,260.png
- supp_file_5/chr12_132,979,729_132,979,769.png
- supp_file_5/chr12_46,995,253_46,995,293.png
- supp_file_5/chr4_118,531,597_118,531,637.png
- supp_file_5/chr11_17,616,087_17,616,127.png
- supp_file_5/chr11_86,967,764_86,967,804.png
- supp_file_5/chr8_99,257,806_99,257,846.png
- supp_file_5/chr16_73,997,224_73,997,264.png
- supp_file_5/chr20_30,698,163_30,698,203.png
- supp_file_5/chr3_79,030,576_79,030,616.png
- supp_file_5/chr6_44,857,300_44,857,340.png
- supp_file_5/chr12_117,570,598_117,570,638.png
- supp_file_5/chr19_56,078,958_56,078,998.png
- supp_file_5/chr19_46,001,911_46,001,951.png
- supp_file_5/chr2_6,751,084_6,751,124.png
- supp_file_5/chr8_53,067,876_53,067,916.png
- supp_file_5/chr13_57,193,407_57,193,447.png
- supp_file_5/chr11_134,209,239_134,209,279.png
- supp_file_5/chr5_52,665,158_52,665,198.png
- supp_file_5/chr10_130,402,010_130,402,050.png
- supp_file_5/chr19_22,985,684_22,985,724.png
- supp_file_5/chr1_21,998,569_21,998,609.png
- supp_file_5/chr2_109,070,215_109,070,255.png
- supp_file_5/chr7_8,801,683_8,801,723.png
- supp_file_5/chr1_230,997,592_230,997,632.png
- supp_file_5/chr6_74,594,951_74,594,991.png
- supp_file_5/chr1_208,451,301_208,451,341.png
- supp_file_5/chr8_145,506,716_145,506,756.png
- supp_file_5/chr8_36,508,472_36,508,512.png
- supp_file_5/chr15_52,669,821_52,669,861.png
- supp_file_5/chr5_118,359,198_118,359,238.png
- supp_file_5/chr19_21,206,817_21,206,857.png
- supp_file_5/chr8_7,136,047_7,136,087.png
- supp_file_5/chr9_82,057,296_82,057,336.png
- supp_file_5/chr5_5,758,209_5,758,249.png
- supp_file_5/chr4_26,922,277_26,922,317.png
- supp_file_5/chr2_201,561,139_201,561,179.png
- supp_file_5/chr3_35,803,944_35,803,984.png
- supp_file_5/chr5_97,282,906_97,282,946.png
- supp_file_5/chr5_108,210,384_108,210,424.png
- supp_file_5/chr20_45,488,143_45,488,183.png
- supp_file_5/chr7_14,650,306_14,650,346.png
- supp_file_5/chr3_113,611,759_113,611,799.png
- supp_file_5/chr8_8,982,752_8,982,792.png
- supp_file_5/chr2_41,106,346_41,106,386.png
- supp_file_5/chr4_53,150,488_53,150,528.png
- supp_file_5/chr12_112,635,913_112,635,953.png
- supp_file_5/chr2_70,935,588_70,935,628.png
- supp_file_5/chr6_164,540,508_164,540,548.png
- supp_file_5/chr4_86,493,516_86,493,556.png
- supp_file_5/chr14_92,191,500_92,191,540.png
- supp_file_5/chr15_78,527,304_78,527,344.png
- supp_file_5/chr6_102,078,880_102,078,920.png
- supp_file_5/chr8_47,735,140_47,735,180.png
- supp_file_5/chr9_34,605,705_34,605,745.png
- supp_file_5/chr3_44,933,512_44,933,552.png
- supp_file_5/chr5_154,891,488_154,891,528.png
- supp_file_5/chr22_39,368,433_39,368,473.png
- supp_file_5/chr10_17,396,094_17,396,134.png
- supp_file_5/chr5_123,400,277_123,400,317.png
- supp_file_5/chr7_86,839,723_86,839,763.png
- supp_file_5/chr2_73,385,709_73,385,749.png
- supp_file_5/chr21_44,860,744_44,860,784.png
- supp_file_5/chr2_226,177,712_226,177,752.png
- supp_file_5/chr1_95,546,048_95,546,088.png
- supp_file_5/chr3_88,789,025_88,789,065.png
- supp_file_5/chr1_149,763,086_149,763,126.png
- supp_file_5/chr14_48,726,916_48,726,956.png
- supp_file_5/chr14_19,577,409_19,577,449.png
- supp_file_5/chr8_134,781,083_134,781,123.png
- supp_file_5/chr8_117,011,935_117,011,975.png
- supp_file_5/chr7_130,373,968_130,374,008.png
- supp_file_5/chr6_149,732,274_149,732,314.png
- supp_file_5/chr19_46,801,443_46,801,483.png
- supp_file_5/chr5_85,507,344_85,507,384.png
- supp_file_5/chr4_148,814,242_148,814,282.png
- supp_file_5/chr3_160,020,264_160,020,304.png
- supp_file_5/chr17_67,278,609_67,278,649.png
- supp_file_5/chr10_26,713,223_26,713,263.png
- supp_file_5/chr5_52,638,205_52,638,245.png
- supp_file_5/chr22_26,053,020_26,053,060.png
- supp_file_5/chr3_143,885,992_143,886,032.png
- supp_file_5/chr1_237,424,444_237,424,484.png
- supp_file_5/chr15_30,103,476_30,103,516.png
- supp_file_5/chr13_24,555,760_24,555,800.png
- supp_file_5/chr2_30,932,987_30,933,027.png
- supp_file_5/chr6_24,778,071_24,778,111.png
- supp_file_5/chr3_135,992,563_135,992,603.png
- supp_file_5/chr3_24,418,864_24,418,904.png
- supp_file_5/chr7_23,651,162_23,651,202.png
- supp_file_5/chr4_151,586,665_151,586,705.png
- supp_file_5/chr13_49,907,848_49,907,888.png
- supp_file_5/chr6_75,217,606_75,217,646.png
- supp_file_5/chr18_12,446,259_12,446,299.png
- supp_file_5/chr15_32,871,909_32,871,949.png
- supp_file_5/chr4_58,510,147_58,510,187.png
- supp_file_5/chr18_14,016,379_14,016,419.png
- supp_file_5/chr3_196,294,811_196,294,851.png
- supp_file_5/chr11_20,996,176_20,996,216.png
- supp_file_5/chr3_103,500,551_103,500,591.png
- supp_file_5/chr3_7,553,393_7,553,433.png
- supp_file_5/chr15_81,824,460_81,824,500.png
- supp_file_5/chr8_53,988,567_53,988,607.png
- supp_file_5/chr7_2,016,782_2,016,822.png
- supp_file_5/chr16_35,280,947_35,280,987.png
- supp_file_5/chr17_26,879,249_26,879,289.png
- supp_file_5/chr10_36,592,030_36,592,070.png
- supp_file_5/chr15_92,755,182_92,755,222.png
- supp_file_5/chr1_23,660,930_23,660,970.png
- supp_file_5/chr9_11,682,149_11,682,189.png
- supp_file_5/chr6_45,920,211_45,920,251.png
- supp_file_5/chr2_111,115,030_111,115,070.png
- supp_file_5/chr10_76,993,489_76,993,529.png
- supp_file_5/chr8_11,340,870_11,340,910.png
- supp_file_5/chr10_36,598,138_36,598,178.png
- supp_file_5/chr8_75,460,798_75,460,838.png
- supp_file_5/chr9_95,250,882_95,250,922.png
- supp_file_5/chr5_32,803,032_32,803,072.png
- supp_file_5/chr5_156,663,861_156,663,901.png
- supp_file_5/chr8_85,711,456_85,711,496.png
- supp_file_5/chr2_205,158,857_205,158,897.png
- supp_file_5/chr13_33,775,252_33,775,292.png
[truncated: 176 more entries]
